# Supplementary material for: Effect of Tigecycline on the Homeostasis of Human Epidermal Melanocytes and Fibroblasts
Source: Int J Mol Sci. 2025 Sep 13;26(18):8939. doi: 10.3390/ijms26188939 (PMC12469777; doi:10.3390/ijms26188939)
Supplement: Supplementary file 1 [file ijms-26-08939-s001.zip]

Archive with 1 entries (1 files):
- ijms-3751930-supplementary.pdf
